# Supplementary material for: Detection and Genetic Diversity of Heritable Bacterial Symbionts in Human Lice Based on 16S‐rRNA Gene
Source: Environ Microbiol Rep. 2026 Jan 8;18(1):e70243. doi: 10.1111/1758-2229.70243 (PMC12784420; doi:10.1111/1758-2229.70243)
Supplement: Supplementary file 1 — Data S1: Supporting information. [file EMI4-18-e70243-s001.zip]

Archive with 7 entries (7 files):
- SI.V. Wolbachia Genetic distance.txt
- SI.V.docx
- Table SI.I.xlsx
- SI.II. Candidatus haplotype.txt
- SI.III. Wolbachia haplotype.txt
- SI.IV. Candidatus Genetic distance.txt
- SI.IV.zip
