# Supplementary material for: Detection and Genetic Diversity of Heritable Bacterial Symbionts in Human Lice Based on 16S‐rRNA Gene
Source: Environ Microbiol Rep. 2026 Jan 8;18(1):e70243. doi: 10.1111/1758-2229.70243 (PMC12784420; doi:10.1111/1758-2229.70243)
Supplement: Supplementary file 1 — Data S1: Supporting information. [file EMI4-18-e70243-s001.zip › Table SI.I.xlsx]

## Sheet: Wolbachia
	Table SI.I. Genbank accession number of 16S-rRNA sequences of Wolbachia analyzed in this study
	Patient	Louse species	Symbiont	Origin	GenBank number
	AVC194	Pediculus humanus capitis	Wolbachia	Portugal	PX059384
	AVC193	Pediculus humanus capitis	Wolbachia	Portugal	PX059385
	AVC192	Pediculus humanus capitis	Wolbachia	France	PX059386
	AVC184	Pediculus humanus corporis	Wolbachia	Sri Lanka	PX059387
	AVC183	Pediculus humanus corporis	Wolbachia	France	PX059388
	AVC180	Pediculus humanus capitis	Wolbachia	Morocco	PX059389
	AVC177	Pediculus humanus capitis	Wolbachia	Bangladesh	PX059390
	AVC169	Pediculus humanus capitis	Wolbachia	Tunisia	PX059391
	AVC168	Pediculus humanus capitis	Wolbachia	Bangladesh	PX059392
	AVC167	Pediculus humanus capitis	Wolbachia	Bangladesh	PX059393
	AVC166	Pediculus humanus capitis	Wolbachia	Bangladesh	PX059394
	AVC164	Pediculus humanus corporis	Wolbachia	Togo	PX059395
	AVC163	Pediculus humanus corporis	Wolbachia	France	PX059396
	AVC118	Pediculus humanus capitis	Wolbachia	Sri Lanka	PX059397
	AVC108	Pediculus humanus capitis	Wolbachia	Ivory Coast	PX059398
	AVC105	Pediculus humanus corporis	Wolbachia	France	PX059399
	AVC104	Pediculus humanus corporis	Wolbachia	Pakistan	PX059400
	AVC185	Pediculus humanus corporis	Wolbachia	Romania	PX059401
	AVC189	Pediculus humanus corporis	Wolbachia	India	PX059402
	AVC103	Pediculus humanus capitis	Wolbachia	Sri Lanka	PX059403
	AVC98	Pediculus humanus capitis	Wolbachia	France	PX059404
	AVC97	Pediculus humanus capitis	Wolbachia	Tunisia	PX059405
	AVC78	Pediculus humanus capitis	Wolbachia	Tunisia	PX059406
	AVC75	Pediculus humanus capitis	Wolbachia	Sri Lanka	PX059407
	AVC62	Pediculus humanus capitis	Wolbachia	Sri Lanka	PX059408
	AVC40	Pediculus humanus capitis	Wolbachia	France	PX059409
	AVC65	Pediculus humanus capitis	Wolbachia	Portugal	PX059410
	AVC70	Pediculus humanus capitis	Wolbachia	Sri Lanka	PX059411
	AVC74	Pediculus humanus capitis	Wolbachia	France	PX059412
	AVC93	Pediculus humanus capitis	Wolbachia	Bangladesh	PX059413
	AVC111	Pediculus humanus capitis	Wolbachia	Pakistan	PX059414
	AVC113	Pediculus humanus capitis	Wolbachia	Pakistan	PX059415
	AVC112	Pediculus humanus capitis	Wolbachia	Pakistan	PX059416
	AVC152	Pediculus humanus capitis	Wolbachia	Sri Lanka	PX059417
	AVC161	Pediculus humanus capitis	Wolbachia	Sri Lanka	PX059418
	AVC165	Pediculus humanus capitis	Wolbachia	Sri Lanka	PX059419
	AVC172	Pediculus humanus capitis	Wolbachia	Mauritius	PX059420
	AVC173	Pediculus humanus capitis	Wolbachia	Mauritius	PX059421
	AVC174	Pediculus humanus capitis	Wolbachia	France	PX059422
	AVC178	Pediculus humanus capitis	Wolbachia	Sri Lanka	PX059423
	AVC181	Pediculus humanus capitis	Wolbachia	Pakistan	PX059424
	AVC196	Pediculus humanus capitis	Wolbachia	Algeria	PX059425
	AVC179	Pediculus humanus capitis	Wolbachia	India	PX059426
	AVC190	Pediculus humanus capitis	Wolbachia	France	PX059427
	AVC188	Pediculus humanus capitis	Wolbachia	Portugal	PX059428
	AVC187	Pediculus humanus capitis	Wolbachia	Portugal	PX059429
	AVC186	Pediculus humanus capitis	Wolbachia	Portugal	PX059430
	AVC182	Pediculus humanus capitis	Wolbachia	Algeria	PX059431
	AVC171	Pediculus humanus capitis	Wolbachia	Algeria	PX059432
	AVC46	Pediculus humanus capitis	Wolbachia	Tunisia	PX059433
	AVC141	Pediculus humanus corporis	Wolbachia	Serbia	PX059434
	AVC157	Pediculus humanus corporis	Wolbachia	France	PX059435
	AVC106	Pediculus humanus corporis	Wolbachia	France	PX059436
	AVC6	Pthirus pubis	Wolbachia	Portugal	PX059437
	AVC115	Pediculus humanus capitis	Wolbachia	Sri Lanka	PX059438
	AVC8	Pthirus pubis	Wolbachia	Morocco	PX059439
	AVC12	Pthirus pubis	Wolbachia	France	PX059440
	AVC3	Pthirus pubis	Wolbachia	France	PX059441
	AVC5	Pthirus pubis	Wolbachia	Portugal	PX059442
	AVC175	Pediculus humanus capitis	Wolbachia	France	PX059443
	AVC9	Pthirus pubis	Wolbachia	France	PX059444

## Sheet: Candidatus Riesia
	Table SI.I. Genbank accession number of 16S-rRNA sequences of Candidatus Riesia analyzed in this study
	Patient	Louse species	Symbiont	Origin	GenBank number
	AVC40	Pediculus humanus capitis	Candidatus Riesia pediculicola	France	PX057027
	AVC46	Pediculus humanus capitis	Candidatus Riesia pediculicola	Tunisia	PX057028
	AVC62	Pediculus humanus capitis	Candidatus Riesia pediculicola	Sri Lanka	PX057029
	AVC65	Pediculus humanus capitis	Candidatus Riesia pediculicola	Portugal	PX057030
	AVC70	Pediculus humanus capitis	Candidatus Riesia pediculicola	Sri Lanka	PX057031
	AVC74	Pediculus humanus capitis	Candidatus Riesia pediculicola	France	PX057032
	AVC93	Pediculus humanus capitis	Candidatus Riesia pediculicola	Bangladesh	PX057033
	AVC111	Pediculus humanus capitis	Candidatus Riesia pediculicola	Pakistan	PX057034
	AVC112	Pediculus humanus capitis	Candidatus Riesia pediculicola	Pakistan	PX057035
	AVC113	Pediculus humanus capitis	Candidatus Riesia pediculicola	Pakistan	PX057036
	AVC152	Pediculus humanus capitis	Candidatus Riesia pediculicola	Sri Lanka	PX057037
	AVC161	Pediculus humanus capitis	Candidatus Riesia pediculicola	Sri Lanka	PX057038
	AVC165	Pediculus humanus capitis	Candidatus Riesia pediculicola	Sri Lanka	PX057039
	AVC172	Pediculus humanus capitis	Candidatus Riesia pediculicola	Mauritius	PX057040
	AVC173	Pediculus humanus capitis	Candidatus Riesia pediculicola	Mauritius	PX057041
	AVC174	Pediculus humanus capitis	Candidatus Riesia pediculicola	France	PX057042
	AVC178	Pediculus humanus capitis	Candidatus Riesia pediculicola	Sri Lanka	PX057043
	AVC181	Pediculus humanus capitis	Candidatus Riesia pediculicola	Pakistan	PX057044
	AVC196	Pediculus humanus capitis	Candidatus Riesia pediculicola	Algeria	PX057045
	AVC75	Pediculus humanus capitis	Candidatus Riesia pediculicola	Sri Lanka	PX057046
	AVC78	Pediculus humanus capitis	Candidatus Riesia pediculicola	Tunisia	PX057047
	AVC98	Pediculus humanus capitis	Candidatus Riesia pediculicola	France	PX057048
	AVC103	Pediculus humanus capitis	Candidatus Riesia pediculicola	Sri Lanka	PX057049
	AVC189	Pediculus humanus corporis	Candidatus Riesia pediculicola	India	PX057050
	AVC104	Pediculus humanus corporis	Candidatus Riesia pediculicola	Pakistan	PX057051
	AVC105	Pediculus humanus corporis	Candidatus Riesia pediculicola	France	PX057052
	AVC108	Pediculus humanus capitis	Candidatus Riesia pediculicola	Ivory Coast	PX057053
	AVC115	Pediculus humanus capitis	Candidatus Riesia pediculicola	Sri Lanka	PX057054
	AVC118	Pediculus humanus capitis	Candidatus Riesia pediculicola	Sri Lanka	PX057055
	AVC163	Pediculus humanus corporis	Candidatus Riesia pediculicola	France	PX057056
	AVC164	Pediculus humanus corporis	Candidatus Riesia pediculicola	Togo	PX057057
	AVC166	Pediculus humanus capitis	Candidatus Riesia pediculicola	Bangladesh	PX057058
	AVC167	Pediculus humanus capitis	Candidatus Riesia pediculicola	Bangladesh	PX057059
	AVC168	Pediculus humanus capitis	Candidatus Riesia pediculicola	Bangladesh	PX057060
	AVC169	Pediculus humanus capitis	Candidatus Riesia pediculicola	Tunisia	PX057061
	AVC171	Pediculus humanus capitis	Candidatus Riesia pediculicola	Algeria	PX057062
	AVC177	Pediculus humanus capitis	Candidatus Riesia pediculicola	Bangladesh	PX057063
	AVC182	Pediculus humanus capitis	Candidatus Riesia pediculicola	Algeria	PX057064
	AVC183	Pediculus humanus corporis	Candidatus Riesia pediculicola	France	PX057065
	AVC184	Pediculus humanus corporis	Candidatus Riesia pediculicola	Sri Lanka	PX057066
	AVC186	Pediculus humanus capitis	Candidatus Riesia pediculicola	Portugal	PX057067
	AVC187	Pediculus humanus capitis	Candidatus Riesia pediculicola	Portugal	PX057068
	AVC188	Pediculus humanus capitis	Candidatus Riesia pediculicola	Portugal	PX057069
	AVC190	Pediculus humanus capitis	Candidatus Riesia pediculicola	France	PX057070
	AVC192	Pediculus humanus capitis	Candidatus Riesia pediculicola	France	PX057071
	AVC193	Pediculus humanus capitis	Candidatus Riesia pediculicola	Portugal	PX057072
	AVC194	Pediculus humanus capitis	Candidatus Riesia pediculicola	Portugal	PX057073
	AVC9	Pthirus pubis	Candidatus Riesia pthiripubis	France	PX057074
	AVC10	Pthirus pubis	Candidatus Riesia pthiripubis	France	PX057075
	AVC12	Pthirus pubis	Candidatus Riesia pthiripubis	France	PX057076
	AVC11	Pthirus pubis	Candidatus Riesia pthiripubis	Venezuela	PX057077
