# Supplementary material for: Detection and Genetic Diversity of Heritable Bacterial Symbionts in Human Lice Based on 16S‐rRNA Gene
Source: Environ Microbiol Rep. 2026 Jan 8;18(1):e70243. doi: 10.1111/1758-2229.70243 (PMC12784420; doi:10.1111/1758-2229.70243)
Supplement: Supplementary file 1 — Data S1: Supporting information. [file EMI4-18-e70243-s001.zip › SI.II. Candidatus haplotype.txt]

Input Data File: C:\...\Candidatus Network.fas
 Number of sequences: 58    Number of sequences used: 58
 Selected region: 1-867   Number of sites: 867
 Total number of sites (excluding sites with gaps / missing data): 531

 Sites with alignment gaps:  not considered
 Number of variable sites: 37

 =========== Haplotype Distribution ===========
 Number of haplotypes, h: 5
 Haplotype diversity, Hd: 0.6400

    Hap_1: 30  [1 3 21-37 39 41 43-44 49-55]
    Hap_2: 7  [2 38 42 45-48]
    Hap_3: 17  [4-19 40]
    Hap_4: 1  [20]
    Hap_5: 3  [56-58]

    Hap_1: 30  [AVC40_P._capitis_France AVC62_P._capitis_Sri_Lanka AVC78_P._capitis_Tunisia AVC97_P._capitis_Tunisia AVC98_P._capitis_France AVC103_P._capitis_Sri_Lanka AVC189_P._corporis_India AVC185_P._corporis_Romania AVC104_P._corporis_Pakistan AVC105_P._corporis_France AVC108_P._capitis_Ivory_Caost AVC115_P._capitis_Sri_Lanka AVC118_P._capitis_Sri_Lanka AVC163_P._corporis_France AVC164_P._corporis_Togo AVC166_P._capitis_Bangladesh AVC167_P._capitis_Bangladesh AVC168_P._capitis_Bangladesh AVC169_P._capitis_Tunisia AVC177_P._capitis_Bangladesh AVC180_P._capitis_Morocco AVC183_P._corporis_France AVC184_P._corporis_Sri_Lanka AVC192_P._capitis_France AVC193_P._capitis_Portugal AVC194_P._capitis_Portugal AB263104_Japan AB263107_Nepal EF110570_UK EF647590_USA]
    Hap_2: 7  [AVC46_P._capitis_Tunisia AVC171_P._capitis_Algeria AVC182_P._capitis_Algeria AVC186_P._capitis_Portugal AVC187_P._capitis_Portugal AVC188_P._capitis_Portugal AVC190_P._capitis_France]
    Hap_3: 17  [AVC65_P._capitis_Portugal AVC70_P._capitis_Sri_Lanka AVC74_P._capitis_France AVC93_P._capitis_Bangladesh AVC111_P._capitis_Pakistan AVC112_P._capitis_Pakistan AVC113_P._capitis_Pakistan AVC152_P._capitis_Sri_Lanka AVC161_P._capitis_Sri_Lanka AVC165_P._capitis_Sri_Lanka AVC172_P._capitis_Mauritius_Island AVC173_P._capitis_Mauritius_Island AVC174_P._capitis_France AVC178_P._capitis_Sri_Lanka AVC181_P._capitis_Pakistan AVC196_P._capitis_Algeria AVC179_P._capitis_India]
    Hap_4: 1  [AVC75_P._capitis_Sri_Lanka]
    Hap_5: 3  [EF110574_Candidatus_Riesia_pthiripubis AVC9_Pthirus_pubis_France AVC9_Pthirus_pubis_Morocco]
