# Supplementary material for: Detection and Genetic Diversity of Heritable Bacterial Symbionts in Human Lice Based on 16S‐rRNA Gene
Source: Environ Microbiol Rep. 2026 Jan 8;18(1):e70243. doi: 10.1111/1758-2229.70243 (PMC12784420; doi:10.1111/1758-2229.70243)
Supplement: Supplementary file 1 — Data S1: Supporting information. [file EMI4-18-e70243-s001.zip › SI.III. Wolbachia haplotype.txt]

 Input Data File: C:\...\Network Wolbachia.fas
 Number of sequences: 62    Number of sequences used: 62
 Selected region: 1-428   Number of sites: 428
 Total number of sites (excluding sites with gaps / missing data): 394

 Sites with alignment gaps:  considered
 Number of variable sites: 34

 =========== Haplotype Distribution ===========
 Number of haplotypes, h: 21
 Haplotype diversity, Hd: 0.7885

    Hap_1: 3  [1-3]
    Hap_2: 28  [4 10 12-13 16-23 29-31 34-40 48-51 53 59]
    Hap_3: 2  [5-6]
    Hap_4: 3  [7-9]
    Hap_5: 1  [11]
    Hap_6: 4  [14 27-28 42]
    Hap_7: 1  [15]
    Hap_8: 2  [24 26]
    Hap_9: 1  [25]
    Hap_10: 2  [32-33]
    Hap_11: 1  [41]
    Hap_12: 1  [43]
    Hap_13: 4  [44-47]
    Hap_14: 1  [52]
    Hap_15: 2  [54 57]
    Hap_16: 1  [55]
    Hap_17: 1  [56]
    Hap_18: 1  [58]
    Hap_19: 1  [60]
    Hap_20: 1  [61]
    Hap_21: 1  [62]

    Hap_1: 3  [AVC194_P._capitis_Portugal AVC193_P._capitis_Portugal AVC192_P._capitis_France]
    Hap_2: 28  [AVC184_P._corporis_Sri_Lanka AVC167_P._capitis_France AVC164_P._corporis_Togo AVC163_P._corporis_France AVC105_P._corporis_France AVC104_P._corporis_Pakistan AVC185_P._corporis_Romania AVC189_P._corporis_India AVC103_P._capitis_Sri_Lanka AVC98_P._capitis_France AVC97_P._capitis_Tunisia AVC78_P._capitis_Tunisia AVC74_P._capitis_France AVC93_P._capitis_Bangladesh AVC111_P._capitis_Pakistan AVC152_P._capitis_Sri_Lanka AVC161_P._capitis_Sri_Lanka AVC165_P._capitis_Sri_Lanka AVC172_P._capitis_Mauritius_Island AVC173_P._capitis_Mauritius_Island AVC174_P._capitis_France AVC178_P._capitis_Sri_Lanka AVC182_P._capitis_Algria AVC171_P._capitis_Algria AVC46_P._capitis_Tunisia AVC141_P._corporis_Serbia AVC106_P._corporis_France M3_Pthirus_pubis_France]
    Hap_3: 2  [AVC183_P._corporis_France AVC180_P._capitis_Morocco]
    Hap_4: 3  [AVC177_P._capitis_Bangladesh AVC169_P._capitis_Tunisia AVC168_P._capitis_Bangladesh]
    Hap_5: 1  [AVC166_P._capitis_France]
    Hap_6: 4  [AVC118_P._capitis_Sri_Lanka AVC65_P._capitis_Portugal AVC70_P._capitis_Sri_Lanka AVC196_P._capitis_Algria]
    Hap_7: 1  [AVC108_P._capitis_Ivory_Coast]
    Hap_8: 2  [AVC75_P._capitis_Sri_Lanka AVC40_P._capitis_France]
    Hap_9: 1  [AVC62_P._capitis_Sri_Lanka]
    Hap_10: 2  [AVC113_P._capitis_Pakistan AVC112_P._capitis_Pakistan]
    Hap_11: 1  [AVC181_P._capitis_Pakistan]
    Hap_12: 1  [AVC179_P._capitis_India]
    Hap_13: 4  [AVC190_P._capitis_France AVC188_P._capitis_Portugal AVC187_P._capitis_Portugal AVC186_P._capitis_Portugal]
    Hap_14: 1  [AVC157_P._corporis_France]
    Hap_15: 2  [M4_Pthirus_pubis_Algria M8_Pthirus_pubis_Morocco]
    Hap_16: 1  [M6_Pthirus_pubis_France]
    Hap_17: 1  [M7_Pthirus_pubis_Algria]
    Hap_18: 1  [M1_Pthirus_pubis_France]
    Hap_19: 1  [M5_Pthirus_pubis_France]
    Hap_20: 1  [AVC175_P._capitis_France]
    Hap_21: 1  [M9_Pthirus_pubis_France]
